# Supplementary material for: Molecular and Regenerative Effects of Platelet-Rich Plasma and Related Hemocomponents in Animal Models of Liver Injury—A Systematic Review
Source: Int J Mol Sci. 2026 Jan 20;27(2):1013. doi: 10.3390/ijms27021013 (PMC12841623; doi:10.3390/ijms27021013)
Supplement: Supplementary file 1 [file ijms-27-01013-s001.zip]

Archive with 1 entries (1 files):
- ijms-4081437-supplementary.pdf
